# Supplementary material for: Chromosome-scale assembly and quantitative trait locus mapping for major economic traits of the Culter alburnus genome using Illumina and PacBio sequencing with Hi-C mapping information
Source: Front Genet. 2023 May 25;14:1072506. doi: 10.3389/fgene.2023.1072506 (PMC10248148; doi:10.3389/fgene.2023.1072506)
Supplement: Supplementary file 1 [file Table2.xlsx]

## Sheet: Table S1
Table S1. Summary of whole genome paired-end sequencing data of C. alburnus.
Library	Total_Reads	Total_Bases	Error%	Q20%	Q30%	GC%
250bp	803719172	120557875800	0.0283	96.37	91.58	37.99
500bp	527873406	79181010900	0.0343	94.08	87.29	41.11
800bp	403159690	60473953500	0.0336	89.03	78.99	38.11
2k	187249472	24509137886	0.0095	100	98.84	38.86
5k	104200308	13599500211	0.0095	100	98.82	38.43

## Sheet: Table S2
Table S2. Sequencing data statistics of C. alburnus.
	Insert size (bp)	Total data (Gb)	Sequence coverage (X)
Paired-End library	250~800	260.21	260.21
	2~5 k	38.1	38.1
	Total	298.31	298.31
Pacbio sequencing library	10kb	34.36	34.36

## Sheet: Table S3
Table S3. The results of BUSCO evaluation
TYPE	Number	Percent (%)
Complete BUSCOs (C)	4219	92.1
Complete and single-copy BUSCOs (S)	4032	88
Complete and duplicated BUSCOs (D)	187	4.1
Fragmented BUSCOs (F)	127	2.8
Missing BUSCOs (M)	238	5.1
Total BUSCO groups searched	4584	-

## Sheet: Table S4
Table S4. Functional annotation of the 24 significant expansion events.
Family ID	C. alburnus	A. grahami	M. amblyce- phala	C. auratus	C. idellus	C. auratus	D. rerio	C. carpio	G. morhua	P value	Function
809	13	4	3	5	4	26	7	10	3	0.0205	PF00595.24_PDZ; PF17820.1_PDZ_6;
2688	5	0	0	0	31	1	0	1	0	0.0312
521	21	5	7	1	13	29	11	21	11	0.0109	PF00002.24_7tm_2; PF01825.21_GPS;
448	17	11	0	3	16	42	0	26	17	0.00989	PF02892.15_zf-BED; PF05699.14_Dimer_Tnp_hAT;
1019	19	6	4	0	5	17	14	13	0	0.000647	PF00020.18_TNFR_c6;
944	18	8	8	0	13	26	0	13	0	0.0288	PF07654.15_C1-set; PF00129.18_MHC_I;
1884	10	35	0	0	4	0	1	1	0	0.00592
562	15	7	2	0	38	1	1	4	0	0.00699	PF09004.10_DUF1891; PF00078.27_RVT_1;
1578	13	11	0	0	7	9	0	18	1	0.00693	PF04937.15_DUF659; PF05699.14_Dimer_Tnp_hAT; PF02892.15_zf-BED;
1472	12	9	1	0	26	0	14	1	0	0.0216	PF07686.17_V-set;
698	13	8	0	0	8	29	1	45	0	0.0205	PF01762.21_Galactosyl_T;
754	18	52	4	1	2	3	5	2	1	0.00616	PF13384.6_HTH_23; PF13936.6_HTH_38; PF13518.6_HTH_28;
267	31	10	11	11	10	36	14	18	7	0.00166	PF00092.28_VWA; PF08487.10_VIT; PF06668.12_ITI_HC_C; PF13519.6_VWA_2;
1424	17	0	5	4	6	9	8	1	7	0.00108	PF13402.6_Peptidase_M60;
431	15	0	6	3	11	27	11	27	3	0.0386	PF12053.8_Par3_HAL_N_term; PF00595.24_PDZ;
1748	15	21	1	4	1	3	2	1	1	0.00029	PF00011.21_HSP20;
804	27	4	7	0	32	12	6	6	0	0.000136	PF07686.17_V-set;
2399	6	0	0	0	0	29	0	7	0	0.00118	PF02023.17_SCAN;
3388	3	0	0	13	2	8	0	2	4	0.042
139	52	20	43	5	30	40	24	29	14	0.0122	PF00041.21_fn3; PF04548.16_AIG1; PF00735.18_Septin; PF01926.23_MMR_HSR1;
1244	16	0	5	3	11	5	4	13	4	0.00663	PF05168.14_HEPN;
817	18	8	4	0	15	23	3	6	8	0.00616	PF13359.6_DDE_Tnp_4;
1328	13	14	0	1	8	8	0	4	3	0.00693	PF05699.14_Dimer_Tnp_hAT; PF15794.5_CCDC106; PF02932.16_Neur_chan_memb;
2489	10	2	0	0	0	2	0	27	0	0.000161	PF13873.6_Myb_DNA-bind_5;
Note: C. alburnus, Culter alburnus; A. graham, Anabarilius graham; M. amblycephala, Megalobrama amblycephala; C. auratus, Carassius auratus; C. idellus, Ctenopharyngodon idellus; C. auratus, Carassius auratus; D. rerio, Danio rerio; C. carpio; Cyprinus carpio; G. morhua, Gadus morhua.

## Sheet: Table S5
Table S5. Functional annotation of the 24 significant contraction events.
Family ID	C. alburnus	A. grahami	M. amblycephala	C. auratus	C. idellus	C. auratus	D. rerio	C. carpio	G. morhua	P value	Function
126	7	3	41	34	26	34	35	38	19	0.000336	PF00001.21_7tm_1; PF13853.6_7tm_4;
418	1	9	7	9	10	31	9	18	7	0.013	PF00782.20_DSPc;
512	1	4	5	7	5	35	24	20	4	0.0411	PF00102.27_Y_phosphatase;
199	4	7	11	13	12	61	18	32	11	0.034	PF00001.21_7tm_1;
281	3	10	14	9	14	38	18	27	7	0.00926	PF00046.29_Homeodomain; PF05729.12_NACHT;
439	1	6	8	5	7	46	13	16	5	0.013	PF14604.6_SH3_9;
106	9	17	22	31	21	54	29	47	13	0.0142	PF00001.21_7tm_1;
276	1	4	5	8	6	63	18	24	6	0.0411	PF00620.27_RhoGAP;
221	4	10	10	13	11	48	27	22	10	0.034	PF16300.5_WD40_4;
133	8	13	17	25	17	44	33	29	17	0.0444	PF17862.1_AAA_lid_3; PF00004.29_AAA; PF09336.10_Vps4_C;
460	2	3	11	0	37	21	0	29	0	0.0333
93	9	17	20	26	20	48	46	44	17	0.0142	PF00022.19_Actin;
163	3	8	9	11	16	47	24	62	7	0.00926	PF00058.17_Ldl_recept_b;
328	1	4	6	5	8	53	25	29	3	0.0411	PF00536.30_SAM_1;
193	3	6	8	21	12	36	38	22	10	0.0458	PF00112.23_Peptidase_C1; PF06008.14_Laminin_I;
108	8	17	21	22	23	58	23	47	17	0.0049	PF00001.21_7tm_1;
195	3	4	10	16	9	34	25	36	18	0.0458	PF00041.21_fn3;
197	4	7	10	18	12	38	31	34	9	0.034	PF01151.18_ELO;
491	1	5	6	8	5	33	15	23	7	0.0411	PF08005.12_PHR;
256	2	7	6	7	10	52	16	26	11	0.0333	PF00780.22_CNH; PF08912.11_Rho_Binding;
401	1	4	6	12	8	26	17	25	7	0.0411	PF02752.22_Arrestin_C;
194	3	10	8	13	10	41	23	35	12	0.0168	PF00454.27_PI3_PI4_kinase;
222	3	8	8	10	15	53	15	24	9	0.0458	PF03522.15_SLC12;
426	8	12	26	0	23	39	8	20	0	0.0444	PF00087.21_Toxin_TOLIP; PF00021.21_UPAR_LY6;
268	2	8	7	11	8	46	31	31	6	0.0333	PF00169.29_PH; PF00386.21_C1q;
Note: C. alburnus, Culter alburnus; A. graham, Anabarilius graham; M. amblycephala, Megalobrama amblycephala; C. auratus, Carassius auratus; C. idellus, Ctenopharyngodon idellus; C. auratus, Carassius auratus; D. rerio, Danio rerio; C. carpio; Cyprinus carpio; G. morhua, Gadus morhua.

## Sheet: Table S6
Table S6. The statistic of functional annotation of protein-coding genes.
Database	Number	Percent (%)
GO	15965	0.153
KEGG	13301	0.128
NR	23737	0.228
PFAM	16083	0.155
STRING	18780	0.18
SWISSPROT	16197	0.156
Total	104063

## Sheet: Table S7
Table S7. The growth traits of all samples.
Sample ID	Body Weight /kg	Total length/cm	Body length /cm	Body height /cm	Head length /cm
NAN3	1.9774	63.5	53.6	13.502	11.5
NV8	1.5635	57.4	50	12.969	10.5
Q98	0.475	41.62	36.01	8.3	7.22
Q99	0.51	42.26	35.94	8.61	7.2
Q100	0.38	37.78	32.61	7.93	6.61
Q101	0.67	45.18	38.18	9.21	8.02
Q102	0.46	40.49	34.18	8.15	6.67
Q103	0.46	41.18	35.43	8.06	7.64
Q105	0.57	40.82	35.24	9.39	7.28
Q106	0.39	38.69	32.81	7.63	7.17
Q108	0.655	44.08	37.45	9.28	8.17
Q110	0.38	38.54	32.65	8.1	6.93
Q113	0.255	33.21	27.68	6.74	6
Q114	0.38	36.87	31.57	7.62	6.38
Q115	0.475	38.83	33.61	8.37	6.75
Q118	0.375	36.95	32.64	7.65	7.08
Q121	0.35	37.18	31.63	7.23	6.77
Q123	0.705	44.66	38.39	9.24	8.11
Q127	0.335	35.07	30.24	7.41	6.47
Q128	0.475	39.85	34.46	8.12	7.35
Q129	0.365	35.98	30.67	7.74	6.84
Q130	0.49	40.03	34.14	8.27	7.34
Q131	0.455	38.38	33.29	8.2	7.05
Q133	0.58	42.71	36.78	8.95	7.75
Q136	0.37	37.39	31.92	7.57	6.83
Q138	0.395	37.67	32.47	7.89	7.18
Q139	0.545	40.16	35.19	8.49	7.53
Q140	0.535	40.16	34.97	8.71	7.32
Q141	0.25	33.77	28.04	6.98	5.99
Q144	0.48	38.31	33.73	8.39	6.6
Q146	0.51	39.45	33.5	9.01	6.73
Q150	0.48	38.64	34.68	8.34	7.24
Q154	0.5	39.58	33.48	8.53	7.02
Q155	0.49	39.59	33.74	8.56	7.05
Q158	0.365	37.05	31.12	8	6.74
Q161	0.52	41.47	35.41	8.87	7.24
Q163	0.495	40.19	34.56	8.44	7.2
Q174	0.31	36.6	31.43	7.11	6.62
Q183	0.54	42.77	37	8.42	7.4
Q188	0.425	40.52	34.81	7.95	6.78
Q191	0.37	37.11	31.42	7.93	6.98
Q192	0.4	38.4	32.99	7.89	6.87
Q193	0.45	39.4	33.31	8.17	6.85
Q195	0.445	38.9	33.51	8.11	7.12
Q198	0.225	32.36	27.41	6.57	5.38
Q199	0.325	34.57	29.3	7.74	6.39
Q201	0.48	39.02	33.68	8.05	7.3
Q206	0.44	39.81	34.14	8.23	7.13
Q207	0.315	35.78	30.83	6.92	6.78
Q208	0.34	36	30.41	7.71	6.58
Q209	0.33	33.3	28.32	7.97	6.79
Q211	0.25	32.58	27.91	6.88	6.35
Q214	0.455	37.31	33.19	8.29	7.17
Q216	0.445	39.12	33.55	8.1	7.15
Q217	0.46	39.31	33.32	8.57	7.34
Q222	0.49	39.75	34	8.32	7.47
Q224	0.605	43.2	36.94	9.02	7.79
Q226	0.555	41.63	35.74	8.77	7.8
Q228	0.37	37.42	31.94	8.18	7.09
Q233	0.365	38.16	32.44	7.6	7.24
Q234	0.36	35.42	31.16	7.42	7.2
Q237	0.37	37.1	31.25	7.58	7.19
Q238	0.22	31.95	27.14	5.89	6.26
Q242	0.75	46.1	40.54	9.7	7.91
Q243	0.48	40.98	35.14	8.21	7.78
Q251	0.385	37.04	31.51	7.87	7.19
Q254	0.48	40.13	34.9	7.75	7.66
Q255	0.54	41.8	35.74	8.85	8.16
Q258	0.43	37.21	31.73	7.72	6.81
Q259	0.465	40.22	34.19	7.74	7.45
Q262	0.37	36.3	30.91	6.89	6.86
Q269	0.37	37.88	32.27	7.35	7.29
Q276	0.52	40.74	35.38	8.53	7.63
Q277	0.575	42.4	36.37	8.48	7.77
Q279	0.43	38	32.48	7.93	7.27
Q282	0.545	42.01	36	8.21	7.98
Q283	0.415	38.17	33.06	7.37	7.09
Q284	0.22	31.79	26.65	5.94	6
Q286	0.575	40.72	35.47	8.53	7.86
Q290	0.545	41.55	36.26	8.99	7.59
Q291	0.41	38.99	33.14	7.4	7.04
Q294	0.495	42.5	36.1	8.27	7.29
Q296	0.545	43.28	37.39	8.81	7.56
Q297	0.405	39.59	33.65	7.79	6.91
Q298	0.515	42.56	36.79	8.52	7.55
Q304	0.5	41.76	35.92	8.54	7.6
Q309	0.58	43.63	38.34	9.1	7.97
Q314	0.395	39.06	33.23	7.59	7.14
Q317	0.43	38.53	32.76	8.59	7.17
Q318	0.44	39.12	33.3	8.96	7.03
Q320	0.54	42.12	36.58	8.7	7.89
Q323	0.49	41.79	36.12	8.5	7.28
Q325	0.42	39.82	34.13	7.79	7.18
Q326	0.535	42.01	36.64	9.08	7.44
Q327	0.43	40.76	35.41	7.77	7.13
Q328	0.4	38.52	33.67	7.62	6.98
Q330	0.425	39.47	33.68	7.86	7.1
Q332	0.405	38.8	33.7	7.99	7.26
Q336	0.57	41.53	35.78	8.63	7.45
Q340	0.435	39.98	34.1	8.1	7.02
Q342	0.335	36.42	31.53	7.01	6.73
Q345	0.29	35.12	30.45	6.95	6.46
Q347	0.565	41.58	36.48	9.15	7.46
Q348	0.47	40.5	35.08	8.48	7.44
Q351	0.595	41.78	37.78	8.99	7.48
Q358	0.27	35	30	6.76	6.43
Q375	0.35	37.3	32.26	7.67	6.75
Q383	0.39	38.27	33.44	7.79	6.65
Q385	0.575	41.16	35.77	9.02	7.48
Q389	0.625	43.73	38.79	8.83	7.57
Q390	0.43	38.93	33.18	7.83	6.53
Q393	0.51	41.18	36.07	8.35	7.06
Q394	0.41	37.48	32.15	8.71	7.26
Q395	0.625	43.17	37.01	9.23	7.64
Q396	0.705	44.08	38.5	9.21	7.86
Q397	0.695	42.97	37.75	9.94	7.88
Q399	0.465	40.07	35.64	8.07	7.22
Q400	0.475	39.93	35.15	8.45	7.27
Q403	0.675	43.89	38.88	9.73	7.74
Q410	0.43	38.51	33.5	8.19	7.12
Q414	0.545	41.19	36.42	8.85	7.23
Q415	0.355	36.45	31.42	8.01	6.67
Q416	0.34	36.75	31.32	7.39	6.63
Q417	0.37	36.59	31.35	7.67	6.54
Q421	0.43	37.79	33.99	7.38	6.77
Q424	0.32	35.15	30.34	7.29	6.62
Q427	0.46	39.45	34.02	8.3	7.23
Q432	0.19	30.59	26.5	6.04	5.89
Q434	0.47	39.19	33.9	8.01	7.3
Q436	0.42	38.23	33.64	8.06	6.91
Q437	0.47	40.54	36	8.36	7.24
Q438	0.42	38.52	33.25	7.95	7.07
Q439	0.585	43.08	37.88	8.91	7.41
Q440	0.445	39.26	34.73	8.03	7.19
Q441	0.435	38.53	33.27	8.05	7.27
Q442	0.465	39.45	34.52	8.34	7.14
Q443	0.52	38.49	33.74	8.07	6.97
Q444	0.53	40.17	35.33	8.78	7.07
Q446	0.35	36.36	31.55	7.49	6.61
Q447	0.45	38.34	33.06	8.4	7.07
Q449	0.375	36.72	32.02	8.46	6.84
Q452	0.35	36.38	31.79	7.75	6.64
Q454	0.46	39.52	34.36	8.32	7.2
Q455	0.515	41.23	35.83	8.49	7.4
Q456	0.315	35.27	30.16	6.98	6.23
Q457	0.335	35.9	31.34	7.12	6.64
Q464	0.38	37.47	32.58	7.68	6.9
Q472	0.56	41.3	35.53	8.91	7.53
Q475	0.6	43.33	37.21	8.92	7.7
Q476	0.4	38.54	33.08	7.41	7.04
Q477	0.45	37.85	33.6	8.09	7.1
Q478	0.455	39.12	33.77	8.3	6.99
Q479	0.48	39.79	33.95	8.25	7.08
Q481	0.325	36.03	30.51	7.3	6.45
Q483	0.565	39.96	34.52	9	7.87
Q484	0.355	36.96	31.73	7.22	6.53
Q487	0.575	41.31	35.3	8.73	7.66
Q489	0.525	40.3	34.83	8.42	7.47
Q491	0.73	43.88	37.83	9.66	7.92
Q494	0.495	39.55	34.28	8.35	7.44
Q498	0.62	43.05	36.93	8.91	7.94
Q503	0.43	37.76	32.78	7.79	6.87
Q505	0.49	40.55	34.19	8.23	7.15
Q506	0.415	37.53	32.29	8.06	6.75
Q509	0.505	41.44	35.51	8.44	7.58
Q511	0.42	38.8	33.11	7.81	7.17
Q522	0.47	38.96	33.33	8.2	7.1
Q525	0.465	40.27	34.15	7.77	7.24
Q540	0.425	38.95	32.94	7.8	7.1
Q544	0.275	34.36	29.97	6.35	6.44
Q547	0.485	39.44	33.8	8.22	7.11
Q548	0.445	38.05	32.96	8.02	7
Q549	0.295	35.36	30.14	6.69	6.55
Q552	0.38	36.99	32.41	7.45	6.86
Q553	0.34	35.45	30.8	7.46	6.71
Q559	0.375	38.43	32.64	7.54	6.78
Q560	0.545	41.18	35.15	8.59	7.54
Q561	0.465	40.24	34.72	7.66	7.4
Q562	0.51	39.96	34.37	8.7	7.41
Q564	0.38	37.04	31.05	7.65	6.9
Q565	0.445	38.82	33.35	8.05	7.06
Q568	0.265	34.57	29.14	6.63	6.35
Q573	0.31	34.41	29.34	7.37	6.58
Q574	0.47	39.03	33.5	7.66	7.28
Q577	0.21	31.27	21.26	6.21	6.12
Q578	0.345	37.41	31.93	7.05	6.8
Q579	0.425	38.22	32.44	7.96	7.1
Q580	0.47	38.92	33.62	8.2	7.08
Q587	0.49	39.81	33.91	8.22	7.03
Q599	0.375	37.55	31.88	7.34	6.82
Q608	0.425	38.16	32.56	7.81	7.18
Q611	0.425	38.42	33.24	8.08	6.89
Q612	0.345	36.55	31.21	7.24	6.51
Q613	0.365	36.56	31.1	7.35	6.65
Q620	0.325	35.9	30.43	7	6.51
Q621	0.66	43.26	37.63	9.21	7.91
Q622	0.48	38.49	33.5	8.28	7.2
Q623	0.51	39.48	34.08	8.25	7.34
Q625	0.61	42.87	36.87	8.67	7.74
Q626	0.38	37.02	31.37	7.3	6.54
Q630	0.455	37.34	32.32	8.05	6.73
Q633	0.465	40.06	34.35	7.76	6.99

## Sheet: Table S8
Table S8. The number of intermuscular spines in all samples.
Sample ID	Upper left	Lower left	Upper right	Lower right	Total	Sex
Q98	42	23	43	24	132	♂
Q99	43	24	43	24	134	♂
Q100	43	24	43	24	134	♂
Q101	42	24	42	24	132	♂
Q102	44	22	43	23	132	♀
Q103	43	24	43	24	134	♀
Q105	42	23	42	23	130	♂
Q106	41	23	42	24	130	♀
Q108	42	25	42	24	133	♀
Q110	43	24	44	24	135	♂
Q113	40	24	41	24	129	♀
Q114	42	23	42	23	130	♀
Q115	44	25	43	25	137	♂
Q118	42	24	42	25	133	♀
Q121	43	25	41	25	134	♀
Q123	42	23	44	24	133	♀
Q127	43	24	43	24	134	♂
Q128	43	23	41	25	132	♂
Q129	42	22	42	24	130	♂
Q130	43	24	42	24	133	♀
Q131	42	24	42	25	133	♂
Q133	43	24	43	25	135	♀
Q136	42	24	42	25	133	♀
Q138	41	25	41	25	132	♀
Q139	42	23	42	23	130	♀
Q140	43	23	45	22	133	♀
Q141	42	24	43	25	134	♀
Q144	43	24	43	25	135	♂
Q146	42	24	42	25	133	♀
Q150	43	24	43	24	134	♀
Q154	43	24	43	24	134	♂
Q155	40	24	40	22	126	♀
Q158	41	24	41	24	130	♀
Q161	42	23	42	24	131	♀
Q163	43	24	43	24	134	♂
Q174	43	23	42	23	131	♀
Q183	43	24	43	24	134	♂
Q188	43	25	43	24	135	♂
Q191	41	24	44	24	133	♂
Q192	43	23	41	23	130	♀
Q193	44	23	43	23	133	♀
Q195	42	24	43	24	133	♂
Q198	43	24	43	23	133	♀
Q199	43	24	43	24	134	♂
Q201	42	24	42	23	131	♀
Q206	43	23	43	24	133	♀
Q207	43	24	43	25	135	♀
Q208	43	23	42	24	132	♀
Q209	42	23	42	23	130	♂
Q211	41	22	41	23	127	♀
Q214	42	23	42	23	130	♀
Q216	40	22	40	22	124	♂
Q217	42	23	42	24	131	♂
Q222	43	24	43	24	134	♂
Q224	43	24	43	24	134	♀
Q226	42	24	42	24	132	♀
Q228	43	24	43	24	134	♂
Q233	43	24	43	24	134	♀
Q234	42	23	42	23	130	♀
Q237	43	24	43	24	134	♀
Q238	42	24	42	24	132	♀
Q242	43	24	43	24	134	♀
Q243	43	23	43	23	132	♀
Q251	42	24	42	23	131	♂
Q254	43	23	42	24	132	♀
Q255	43	24	43	25	135	♂
Q258	42	23	42	23	130	♂
Q259	43	23	43	24	133	♀
Q262	42	23	42	23	130	♀
Q269	42	23	42	24	131	♂
Q276	43	24	43	24	134	♂
Q277	42	24	42	24	132	♀
Q279	42	24	42	24	132	♀
Q282	43	24	43	25	135	♀
Q283	43	24	43	24	134	♀
Q284	42	24	42	24	132	♀
Q286	41	23	41	23	128	♀
Q290	42	24	43	25	134	♂
Q291	43	24	43	24	134	♀
Q294	43	24	43	24	134	♂
Q296	42	23	42	24	131	♂
Q297	43	24	43	24	134	♂
Q298	42	23	42	24	131	♂
Q304	43	25	43	24	135	♂
Q309	43	24	43	25	135	♂
Q314	43	25	43	25	136	♀
Q317	43	24	43	25	135	♀
Q318	42	23	42	24	131	♀
Q320	42	23	42	24	131	♂
Q323	43	24	43	24	134	♀
Q325	43	22	43	24	132	♀
Q326	42	24	43	24	133	♂
Q327	43	23	43	24	133	♂
Q328	43	24	43	24	134	♀
Q330	41	25	41	24	131	♀
Q332	42	25	43	24	134	♀
Q336	43	23	43	24	133	♀
Q340	43	23	43	23	132	♀
Q342	43	24	42	25	134	♂
Q345	42	23	42	25	132	♀
Q347	42	23	42	23	130	♂
Q348	43	24	43	23	133	♂
Q351	43	24	43	25	135	♀
Q358	43	25	43	24	135	♂
Q375	42	24	42	24	132	♂
Q383	43	24	42	24	133	♂
Q385	41	24	42	24	131	♀
Q389	43	24	43	24	134	♂
Q390	43	24	43	24	134	♂
Q393	43	24	43	25	135	♂
Q394	41	25	42	23	131	♂
Q395	43	24	43	25	135	♀
Q396	42	24	42	24	132	♀
Q397	42	23	41	23	129	♀
Q399	43	23	43	24	133	♂
Q400	41	25	43	24	133	♂
Q403	43	24	43	25	135	♀
Q410	43	24	43	24	134	♂
Q414	43	24	43	25	135	♂
Q415	42	23	42	24	131	♂
Q416	43	24	42	25	134	♂
Q417	42	25	42	24	133	♂
Q421	43	24	42	24	133	♂
Q424	42	25	43	25	135	♂
Q427	43	24	42	24	133	♂
Q432	43	24	43	24	134	♂
Q434	43	24	44	23	134	♀
Q436	43	24	43	24	134	♂
Q437	42	24	42	23	131	♂
Q438	43	23	42	24	132	♂
Q439	43	24	43	25	135	♂
Q440	42	23	42	23	130	♂
Q441	43	23	43	24	133	♂
Q442	42	23	42	23	130	♂
Q443	42	23	42	24	131	♂
Q444	43	24	43	24	134	♂
Q446	42	24	42	24	132	♂
Q447	43	24	43	25	135	♂
Q449	42	24	42	24	132	♂
Q452	43	24	43	24	134	♂
Q454	42	23	42	23	130	♂
Q455	43	25	43	24	135	♂
Q456	42	23	42	23	130	♂
Q457	42	24	42	24	132	♂
Q464	43	23	41	25	132	♂
Q472	43	24	42	24	133	♀
Q475	43	25	43	25	136	♂
Q476	43	24	43	24	134	♀
Q477	40	25	43	24	132	♂
Q478	42	22	42	24	130	♀
Q479	42	24	42	24	132	♀
Q481	43	24	42	24	133	♂
Q483	43	24	43	25	135	♀
Q484	42	24	42	24	132	♀
Q487	43	23	43	23	132	♀
Q489	43	24	43	23	133	♂
Q491	43	24	43	25	135	♀
Q494	43	25	43	25	136	♀
Q498	42	24	42	24	132	♀
Q503	43	24	43	24	134	♂
Q505	42	24	42	24	132	♂
Q506	42	24	42	24	132	♂
Q509	43	24	42	24	133	♀
Q511	43	25	43	24	135	♀
Q522	42	24	42	23	131	♂
Q525	42	23	41	23	129	♀
Q540	43	24	43	24	134	♀
Q544	42	22	42	24	130	♂
Q547	43	23	43	24	133	♂
Q548	43	24	43	24	134	♂
Q549	44	24	43	24	135	♀
Q552	42	24	43	25	134	♂
Q553	42	24	43	25	134	♀
Q559	42	24	41	24	131	♀
Q560	44	24	43	24	135	♀
Q561	41	23	44	24	132	♀
Q562	43	24	43	24	134	♀
Q564	43	24	43	25	135	♀
Q565	41	23	41	24	129	♀
Q568	42	23	42	24	131	♀
Q573	42	23	42	23	130	♀
Q574	42	23	42	23	130	♀
Q577	42	25	41	24	132	♂
Q578	43	25	42	25	135	♀
Q579	42	24	42	24	132	♀
Q580	43	24	43	24	134	♀
Q587	43	24	43	23	133	♂
Q599	42	24	42	24	132	♀
Q608	43	24	42	24	133	♀
Q611	43	24	43	24	134	♂
Q612	42	23	42	23	130	♂
Q613	43	24	43	24	134	♂
Q620	43	24	43	24	134	♂
Q621	43	24	43	24	134	♀
Q622	43	23	43	23	132	♂
Q623	42	24	42	24	132	♂
Q625	43	24	43	25	135	♀
Q626	42	23	42	23	130	♀
Q630	43	23	43	24	133	♀
Q633	42	23	42	23	130	♂

## Sheet: Table S9
Table S9. Summary of the genetic linkage map of “all” group.
Linkage Group ID	Total Markers	Total Distance (cM)	Marker Interval (cM)	Max gap (cM)	Gap < 5cM (%)
LG1	177	140.3	0.79	4.4	100
LG2	172	108.3	0.63	2.9	100
LG3	139	111.5	0.8	7.6	98.55
LG4	128	108.5	0.58	1.7	100
LG5	118	132.8	1.13	16.3	97.44
LG6	104	59.8	0.58	1.7	100
LG7	92	67.7	0.74	5.9	98.9
LG8	89	101.2	1.14	6.2	98.86
LG9	84	82.5	0.98	14.6	97.59
LG10	82	210.8	2.57	11.3	88.89
LG11	76	112.6	1.48	7.4	98.67
LG12	72	47.4	0.66	5.5	98.59
LG13	70	112.1	1.6	13.4	98.55
LG14	69	86.3	1.25	6.4	97.06
LG15	65	79.4	1.22	5.5	95.31
LG16	64	121.3	1.9	13	92.06
LG17	54	75.5	1.4	9.7	98.11
LG18	49	77.8	1.59	10	93.75
LG19	48	83.8	1.75	6.4	97.87
LG20	43	88.6	2.06	7.4	95.24
LG21	42	90.4	2.15	7.4	87.8
LG22	40	85.6	2.14	7.1	89.74
LG23	39	55	1.41	15.5	94.74
LG24	38	68.6	1.81	4.8	100
Total	1954	2307.8	1.18	16.3

## Sheet: Table S10 
Table S10. Summary of the genetic linkage map of “female” group.
Linkage Group ID	Total Markers	Total Distance (cM)	Marker Interval (cM)	Max gap (cM)	Gap < 5cM (%)
LG1	189	155.6	0.82	12.6	97.34
LG2	154	73.9	0.48	5.6	99.35
LG3	127	77.5	0.61	7.1	99.21
LG4	124	118.9	0.96	4	100
LG5	117	96.4	0.82	7.7	99.14
LG6	113	75.6	0.67	5.4	99.11
LG7	112	81.3	0.73	3.4	100
LG8	105	59.8	0.57	2.1	100
LG9	87	133.6	1.54	11.1	94.19
LG10	77	106.1	1.38	8	96.05
LG11	67	74.5	1.11	8.1	98.48
LG12	65	53.3	0.82	3.4	100
LG13	64	81.8	1.28	8.7	98.41
LG14	63	72.6	1.15	4.1	100
LG15	62	105.8	1.71	5.9	91.8
LG16	58	64.5	1.11	4.9	100
LG17	58	55.6	0.96	7.4	98.25
LG18	55	97.1	1.77	7.8	94.44
LG19	51	57	1.12	12.1	96
LG20	39	50.5	1.29	4.3	100
LG21	36	100.8	2.8	9.5	82.86
LG22	34	76.3	2.24	8.9	93.94
LG23	33	131	3.97	16.8	75
LG24	32	32.9	1.03	2.9	100
Total	1922	2032.5	1.06	16.8

[truncated: 3 more sheets: Table S11, Table S12, Table S13]
